# Supplementary material for: Gut bacteria reflect the adaptation of Diestrammena japanica (Orthoptera: Rhaphidophoridae) to the cave
Source: Front Microbiol. 2022 Dec 21;13:1016608. doi: 10.3389/fmicb.2022.1016608 (PMC9812492; doi:10.3389/fmicb.2022.1016608)
Supplement: Supplementary Table 4 — The pairwise Wilcox test of alpha diversity indexes of the gut bacterial community. [file Table_4.xlsx]

## Sheet: Sheet1
Table S4. The pairwise Wilcox test of Alpha diversity indexes of gut bacterial community
group1	group2	fdr-adjusted p value	Alpha diversity index
L	D	0.3	Shannon
WL	D	0.7	Shannon
WL	L	0.3	Shannon
L	D	0.6	Simpson
WL	D	0.7	Simpson
WL	L	0.3	Simpson
